# Supplementary material for: Comprehensive Analysis of the NHX Gene Family and Its Regulation Under Salt and Drought Stress in Quinoa (Chenopodium quinoa Willd.)
Source: Genes (Basel). 2025 Jan 9;16(1):70. doi: 10.3390/genes16010070 (PMC11765057; doi:10.3390/genes16010070)
Supplement: Supplementary file 1 [file genes-16-00070-s001.zip]

Archive with 5 entries (5 files):
- Table S1.pdf
- Table S2.pdf
- Table S3 physiochemical properties.pdf
- Table S4 phosphorylation sites.pdf
- Table S5 gene divergence.pdf
